# Supplementary material for: Evaluation of facial cleanliness and environmental improvement activities: Lessons learned from Malawi, Tanzania, and Uganda
Source: PLoS Negl Trop Dis. 2021 Nov 29;15(11):e0009962. doi: 10.1371/journal.pntd.0009962 (PMC8659352; doi:10.1371/journal.pntd.0009962)
Supplement: S1 Table — (XLSX) [file pntd.0009962.s002.xlsx]

## Sheet: Logical Framework
UGANDA FINAL FEME Framework
OUTCOME	Outcome Indicator 1			Baseline	Year 3	Year 4	Year 5	Assumptions
	% of children with clean faces (free of dirt and/or nasal and occular discharge) among all children		Planned
			Achieved
			Source BASELINE SURVEY
	Outcome Indicator 2			Baseline	Year 3	Year 4	Year 5
	% of villages in project areas certified (acc. to national standards) as open defecation free (ODF)		Planned
			Achieved
			Source BASELINE SURVEY
OUTPUT 1	Output Indicator 1.1	NOTES		Baseline	Year 3	Year 4	Year 5	Assumptions
Promotion of healthy hygiene behaviors	% of households and schools in targeted areas with face/handwashing stations with water and soap is present in or near sanitation facilities and/or where food is prepared or consumed, and accessible to all household members	Indicator will be disaggregated	Planned
			Achieved
			Source BASELINE SURVEY
OUTPUT 2	Output Indicator 2.1			Baseline	Year 3	Year 4	Year 5	Assumptions
Increase environmental cleanliness and improve sanitation practices	% of villages declared open defecation free		Planned
			Achieved
			Source Count or from secondary data
	Output Indicator 2.2			Baseline	Year 3	Year 4	Year 5
	% of households in target areas with presence of a functioning, clean pit latrine for household use. [Latrine are not broken and can be used by all members of the family]		Planned
			Achieved
			Source BASELINE SURVEY
	Output Indicator 2.3			Baseline	Year 3	Year 4	Year 5
	% of schools in target areas with functioning, clean latrines for staff and students use according to national standards. [Latrines are not broken and can be used by all staff and students - observational (consider the physical structure of the facility, and staff/student age, disability, etc.)]		Planned
			Achieved
			Source BASELINE SURVEY
OUTPUT 4	Output Indicator 4.1			Baseline	Year 3	Year 4	Year 5	Assumptions
Increased access and availability to improved water sources for all domestic uses	% of households where water is consistently available in sufficient quantities for all domestic uses ---The water source provides enough water for the needs of the household, including water for drinking, face/hand washing, bathing, laundry, food preparation, morbidity management where needed, etc.		To be taken from secondary data only					While these activities may not be directly undertaken by the program, they will likely be key outputs from WASH partners. Collection of these outputs will help to identify trends for health related wash issues as well as promote cross sectoral collaboration.
	Output Indicator 4.2
	% of households with an improved water source located within 30 minutes of collecting (including round trip walking and waiting time)
	Output Indicator 4.3
	% of schools where improved water source on premises and water points are accessible to all users during school hours (consider location and physical structure or water source)
OUTPUT 6	Output Indicator 6.1			Baseline	Year 3	Year 4	Year 5	Assumptions
Promotion of key behaviors to encourge the prevention and treatment of trachoma	% of people in target population who have knowledge of hygiene practices in relation to trachoma prevention		Planned					The output indicators here should be disagregatted by target population. (Community members, school children, health workers, etc.)
			Achieved
			Source BASELINE SURVEY
	Output Indicator 6.2			Baseline	Year 3	Year 4	Year 5
	% of people in target population who recall key messages about trachoma prevention and treatment		Planned
			Achieved
			Source BASELINE SURVEY
	Output Indicator 6.3			Baseline	Year 3	Year 4	Year 5
	% of people in target population who discussed key messages about trachoma prevention and treatment with friends or family members		Planned
			Achieved
			Source BASELINE SURVEY
	Output Indicator 6.4			Baseline	Year 3	Year 4	Year 5
	% of people in target population that perceive they are at risk for getting trachoma		Planned
			Achieved
			Source BASELINE SURVEY
	Output Indicator 6.5			Baseline	Year 3	Year 4	Year 5
	% of people in target population that believe that (healthy hygiene practices/face washing) will reduce the risk of getting trachoma		Planned
			Achieved
			Source BASELINE SURVEY

## Sheet: Activities Plan
OUTPUT 1	ACTIVITY INDICATOR 1.1			Year 2	Year 3	Year 4	Assumptions / Additional Notes
Promotion of healthy hygiene behaviors	Number of handwashing facilities with soap/ash and water constructed next to latrines		Planned
			Achieved
	ACTIVITY INDICATOR 1.2			Year 2	Year 3	Year 4
	Number of school with WASH club activities		Planned
			Achieved
OUTPUT 2	ACTIVITY INDICATOR 2.1			Year 2	Year 3	Year 4	Assumptions/ Additional Notes
Increase environmental cleanliness and improve sanitation practices	Number of sanitation facilities rehabilitated		Planned
			Achieved
	ACTIVITY INDICATOR 2.2			Year 2	Year 3	Year 4
	Number of school latrines built		Planned
			Achieved
	ACTIVITY INDICATOR 2.3			Year 2	Year 3	Year 4
	Number of Household latrines built		Planned
			Achieved
	ACTIVITY INDICATOR 2.4			Year 2	Year 3	Year 4
	Number of villages triggered (using an adapted community led total sanitation (CLTS) hygiene focused approach with face washing and trachoma messaging)		Planned
			Achieved
OUTPUT 3	ACTIVITY INDICATOR 3.1			Year 2	Year 3	Year 4	Assumptions/ Additional Notes
Advocacy (for the allocation of WASH resources to trachoma-endemic districts)	Number of advocacy information papers prepared for external use		Planned
			Achieved
	ACTIVITY INDICATOR 3.2			Year 2	Year 3	Year 4
	Number of national and regional/district level NTD taskforces and WASH sector coordination groups where there is representation of both		Planned				Unit of measure: taskforce or working group. In order for a taskforce/ working group to be reported as being done, there must be at least one representative from the other sector present at the host sectors meeting.
			Achieved
	ACTIVITY INDICATOR 3.3			Year 2	Year 3	Year 4
	Number of NTD National/Regional master plan and District development plans that include WASH activities, targets, and indicators[Water, sanitation and hygiene are referenced and operationalized throughout NTD program strategies and plans (targets, activities and monitoring)		Planned
			Achieved
	ACTIVITY INDICATOR 3.4			Year 2	Year 3	Year 4
	Number of existing WASH programs incorporating face washing and trachoma messaging/components		Planned
			Achieved
OUTPUT 4	ACTIVITY INDICATOR 4.1			Year 2	Year 3	Year 4	Assumptions/ Additional Notes
Increased access and availability to improved water sources for all domestic uses	Number of water points repaired/upgraded		Planned
			Achieved
	ACTIVITY INDICATOR 4.2			Year 2	Year 3	Year 4
	Number of new water points constructed		Planned
			Achieved
	ACTIVITY INDICATOR 4.3			Year 2	Year 3	Year 4
	Number of water provision points put in place in schools		Planned
			Achieved
OUTPUT 5	ACTIVITY INDICATOR 5.1			Year 2	Year 3	Year 4	Assumptions/ Additional Notes
Capacity strengthened for coordinating and delivering trachoma and WASH related messages and activities	Number of hygiene promoters, community leaders, water user committees, ambassadors of change, mother groups or VHTs trained on trachoma and/or WASH related topics		Planned
			Achieved
	ACTIVITY INDICATOR 5.2			Year 2	Year 3	Year 4
	Number of teachers, health workers trained related to WASH/trachoma activities		Planned
			Achieved
	ACTIVITY INDICATOR 5.3			Year 2	Year 3	Year 4
	Government adoption of updated guidelines		Planned
			Achieved
	ACTIVITY INDICATOR 5.4			Year 2	Year 3	Year 4
	Number of schools receiving updated School Sanitation Guidelines		Planned
			Achieved
	ACTIVITY INDICATOR 5.5			Year 2	Year 3	Year 4
	Number of districts receiving updated National Sanitation Guidelines		Planned
			Achieved
OUTPUT 6	ACTIVITY INDICATOR 6.1			Year 2	Year 3	Year 4	Assumptions/ Additional Notes
Promotion of key behaviors to encourge the prevention and treatment of trachoma	Number of community meetings held (includes dramas performed, videos shown)		Planned
			Achieved
	ACTIVITY INDICATOR 6.2			Year 2	Year 3	Year 4
	Number of radio/TV spots broadcast		Planned
			Achieved
	ACTIVITY INDICATOR 6.3			Year 2	Year 3	Year 4
	Number of radio talk shows held		Planned
			Achieved
	ACTIVITY INDICATOR 6.4			Year 2	Year 3	Year 4
	Number of print materials re/designed		Planned
			Achieved

## Sheet: District Quarter Reports
			Thematic Partner:
			Country:	Uganda
			Target Region / Zone:	Busoga and Karamoja Regions
	Region	District Name		Output 1: Promotion of healthy hygiene behaviors			Output 2: Increase environmental cleanliness and improve sanitation practices					Output 3: Advocacy (for the allocation of WASH resources to trachoma-endemic districts)					Output 4: Increased access and availability to improved water sources for all domestic use				Output 5: Capacity strengthened for cordinating & deliveriing trachoma and WASH related messages and activities						Output 6: Promotion of key behaviors to encourage the prevention and treatment of trachoma
				Number of handwashing points with soap and water constructed next to latrines	Number of school with WASH club activities		# of sanitation facilities rehabilitated	# of school latrines built	# of Household latrines built	# of communities triggered (using an adapted CLTS approach with face washing & trachoma messages)		# of advocacy information papers prepared for external use	# of national and regional/district level NTD taskforces and WASH sector coordination groups where there is representation of both.	# of NTD National/Regional master plan and District development plans that include WASH activities, targets, and indicators[Water, sanitation and hygiene are referenced and operationalized throughout NTD program strategies and plans (targets, activities and monitoring)	# of existing WASH programs incorporating face washing and trachoma messaging/components		# of water points repaired/ upgraded	# of new water points constructed	# of water provision points put in place at the school		# of hygiene promoters, community leaders, water user committees, ambassadors of change, mother groups or VHTs trained on trachoma and/or WASH related topics	# of teachers, health workers trained related to WASH/trachoma activities	Government adoption of updated guidelines	# of schools receiving updated School Sanitation Guidelines	# of districts receiving National Sanitation Guidelines		# of community meetings held (includes dramas performed, video showings etc)	# of radio/tv spots broadcast	# of radio talk shows held	# of print materials re/designed
	National	(government)
	Busoga	BUGIRI
		Buyende
		IGANGA
		Jinja
		KALIRO
		KAMULI
		Luuka
		MAYUGE
		Namaingo
		NAMUTUMBA
	Karamoja	ABIM
		Amudat
		KABONG
		KOTIDO
		MOROTO
		Nakapiripirit
		Napak
		Total		0	0		0	0	0	0		0	0	0	0		0	0	0		0	0	0	0	0		0	0	0	0
