# Supplementary material for: Evaluation of facial cleanliness and environmental improvement activities: Lessons learned from Malawi, Tanzania, and Uganda
Source: PLoS Negl Trop Dis. 2021 Nov 29;15(11):e0009962. doi: 10.1371/journal.pntd.0009962 (PMC8659352; doi:10.1371/journal.pntd.0009962)
Supplement: S2 Table — (XLSX) [file pntd.0009962.s003.xlsx]

## Sheet: Logical Framework
Malawi F&E Logframe
IMPACT	Impact Indicator		Baseline	Year 1	Year 2	Year 3
Elimination of blinding trachoma in Malawi	% (Target no.) of trachoma endemic districts that have reached elimination targets by achieving their UIGs of TF < 5%	Planned
		Achieved
OUTCOME 1	Outcome Indicator 1.1		Baseline	Year 1	Year 2	Year 3	Assumptions
Improved hygiene behaviours	% of children with clean faces (free of dirt and/or nasal and occular discharge) among all children in or near their home and at school	Planned
		Achieved
		Source
		Baseline and Endline survey - under design
	Outcome Indicator 1.2		Baseline	Year 1	Year 2	Year 3
	% of households with presence of a functioning, clean toilet for household use.	Planned
		Achieved
		Source
		Baseline and Endline survey - under design
	Outcome Indicator 1.3
	% of schools and households in targeted areas with face/handwashing stations with soap and water present in or near sanitation facilities and/or where food is prepared or consumed
		Source
		Baseline and Endline survey - under design
	Outcome Indicator 1.4		Baseline	Year 1	Year 2	Year 3
	% of toilet facilities that have fly control measures - cover of holes -Observation	Planned
		Achieved
		Source
		Baseline and Endline survey - under design
OUTCOME 2	Outcome Indicator 2.1		Baseline	Year 1	Year 2	Year 3	Assumptions
Model schools and villages attain open defecation free (ODF) status	% of schools and villages that have attained ODF status	Planned
		Achieved
		Source
		Baseline and Endline survey - under design
OUTCOME 3	Outcome Indicator 3.1		Baseline	Year 1	Year 2	Year 3	Assumptions
Increased knowledge on causes, transmission and control of Trachoma and other NTDs	% of community members and pupils able to explain/mention trachoma transmission and control measures	Planned
		Achieved
		Source
		Baseline and Endline survey - under design
	Outcome Indicator 3.2		Baseline	Year 1	Year 2	Year 3
	% of households and school children that are aware that trachoma is a blinding disease	Planned
		Achieved
		Source
		Baseline and Endline survey - under design
	Outcome Indicator 3.3		Baseline	Year 1	Year 2	Year 3
	% of households and school children that know at least one way to prevent trachoma	Planned
		Achieved
		Source
		Baseline and Endline survey - under design
OUTPUT 1.1	Output Indicator 1.1.1		Baseline	Year 1	Year 2	Year 3	Assumption
BCC strategy developed	BCC strategy in place	Planned
		Achieved
		Source
		Program reports
OUTPUT 1.2	Output Indicator 1.2.1		Baseline	Year 1	Year 2	Year 3	Assumption
All schools and villages in the targeted areas triggered using adapted CLTS/SLTS tools	# of schools and villages triggered	Planned
		Achieved
		Source
		Program reports
	Output Indicator 1.2.2		Baseline	Year 1	Year 2	Year 3
	# of schools and villages achieving ODF status	Planned
		Achieved
		Source
		Program reports
OUTPUT 1.3	Output Indicator 1.3.1		Baseline	Year 1	Year 2	Year 3	Assumption
Patrons and leaders of school sanitation and hygiene clubs trained in F&E, SLTS and CLTS	# of patrons and leaders of school sanitation and hygiene clubs trained	Planned
		Achieved
		Source
		Program reports
	Output Indicator 1.3.2		Baseline	Year 1	Year 2	Year 3
	# of schools with hand/face washing with soap and water present in or all near sanitation facilities.	Planned
		Achieved
		Source
		Program reports/spot check monitoring
OUTPUT 2.1	Output Indicator 2.1.1		Baseline	Year 1	Year 2	Year 3	Assumption
Face and hand washing stations at schools and in households in place	# of washing stations in schools and households	Planned
		Achieved
		Source
		Program reports/ Spot check monitoring
OUTPUT 2.2	Output Indicator 2.2.1		Baseline	Year 1	Year 2	Year 3	Assumption
All stakeholders and partners in endemic districts oriented/sensitized on trachoma causes and control	# of stakeholders and partners sensitized in trachoma causes and control	Planned
		Achieved
		Source
		Program reports / Spot check monitoring
OUTPUT 3.2	Output indicator 3.2.1		Baseline	Year 1	Year 2	Year 3	Assumption
All stakeholder and partner advocated to integrated face washing and trachoma in their programmes	# of existing WASH programs incorporating face washing and trachoma messaging/components	Planned
		Achieved
		Source
		Program reports / Spot check monitoring
OUTPUT 3.3	Output indicator 3.3.1		Baseline	Year 1	Year 2	Year 3	Assumption
Government WASH strategies/frameworks integrate Trachoma	ODF/NHWC stategy integrate Trachoma	Planned
		Achieved
		Source
		Program reports
	Output indicator 3.3.2		Baseline	Year 1	Year 2	Year 3
	Adapted CLTS/SLTS manuals encompass Trachoma	Planned
		Achieved
		Source
		Program reports
OUTPUT 3.4	Output Indicator 3.4.1		Baseline	Year 1	Year 2	Year 3	Assumption
Capacity strengthened for coordinating and delivering trachoma and FE messages and activities	# of health workers or health volunteers recieving training on trachoma and WASH related topics	Planned
		Achieved
		Source
		Program reports
	Output Indicator 3.4.2		Baseline	Year 1	Year 2	Year 3	Assumption
	# of National and District-level NTD taskforces and WASH Sector coordination groups where there is mutual representation of WASH and NTDs	Planned
		Achieved
		Source
		Program reports

## Sheet: Activities Plan
Components				Timeline
				March					April				May					June				July				August					September				October					November				December				January
OUTPUT 1.1	Output Indicator 1.1.1	Activity 1.1.1	Responsible	1	7	14	21	28	4	11	18	25	2	9	16	23	30	6	13	20	27	4	11	18	25	1	8	15	22	29	5	12	19	26	3	10	17	24	31	7	14	21	28	5	12	19	26	2	9
BCC strategy developed	BCC strategy in place	Review current materials on BCC
		Develop BCC strategy
		Develop messages & training materials
		Message pre-testing by other partners
		Training of Trainers for IP
		Review implementation of BCC strategy
		Monitoring
		Advocacy at National Level - Public Discussions
		Advocacy at District Level - Interface meetings
		Advocacy at Community Level -Community based Interface meeting through Jingles
		All Advocacy activities will use TV and Radio programmes and Jingles
		Special TV documentaries (3) on Trachoma
OUTPUT 1.2	Output Indicator 1.2.1	Activity 1.2.1
All schools and villages in the targeted areas triggered using adapted CLTS/ISLTS tools	# of schools and villages triggered	Develop and finalise selection criteria of model schools and villages
	Output Indicator 1.2.2	Activity 1.2.2
	# of schools and villages achieving ODF status	Jointly select 10 schools in consulation with DEM
		Jointly select 40 villages in consulation with DCT
		Conduct triggering in schools and villages
		Conduct follow up sessions in triggered villages and schools
		Conduct verification and certification of villages and schools that have attained ODF status
OUTPUT 1.3	Output Indicator 1.3.1	Activity 1.3.1
Patrons and leaders of school sanitation and hygiene clubs trained in F&E, SLTS and CLTS	# of patrons and leaders of school sanitation and hygiene clubs trained	Conduct training of patrons and leaders of school sanitation and hygiene clubs in F&E, SLTS and CLTS
	Output Indicator 1.3.2	Activity 1.3.2
	# of schools with hand/face washing with soap and water present in or all near sanitation facilities.	Conduct inspection of schools with hand/face washing facilities with soap and water
OUTPUT 2.1	Output Indicator 2.1.1	Activity 2.1.1
Face and hand washing facilities at schools and in households in place	# of washing facilities in schools and households	Facilitate the installation of face and hand washing facilities in schools and villages
		Conduct sensitization campaigns on the importance of face and hand washing through drama, open days etc
		Conduct health education through TV and Radio programmes, Jingles and special TV documentaries
OUTPUT 2.2	Output Indicator 2.2.1	Activity 2.2.1
All triggered schools and villages followed up on ODF attainment	# of triggered schools and villages following up on ODF attainment.	Conduct follow up sessions in triggered villages and schools
		Conduct verification and certification of villages and schools that have attained ODF status
OUTPUT 3.1	Output Indicator 3.1.1	Activity 3.1.1
All stakeholders and partners in endemic districts oriented/sensitized on trachoma causes and control	# of stakeholders and partners sensitized in trachoma causes and control	Conduct orientattion of DCTs and DEC on Trachoma
		Conduct training of trainers on Trachoma at district level
		Train and orient HSA, CHV, VHC and local NGOs on tools for BCC at district level
		Revamp or establish school health clubs
OUTPUT 3.2	Output indicator 3.2.1	Activity 3.2.1
All stakeholder and partner advocated to integrated face washing and trachoma in their programmes	# of existing WASH programs incorporating face washing and trachoma messaging/components	Conduct briefing sessions to stakeholders on Trachoma
		Conduct meetings to involve the WASH sector in the National Trachoma Task Force
		Conduct meetings with MoE to integrate trachoma in school curriculum
		Conduct quarterly review meetings
		Conduct Annual Program Review
OUTPUT 3.3	Output indicator 3.3.1	Activity 3.3.1
Government WASH strategies/frameworks integrate Trachoma	ODF/NHWC stategy integrate Trachoma	Intergrate Trachoma in the existing stakeholder programmes
	Output indicator 3.3.2	Activity 3.3.2
	Adapted CLTS/SLTS manuals encompass Trachoma	Review existing CLTS/SLTS guidelines
		Incoperate Trachoma information into CLTS/SLTS guidelines
		TOT on the revised CLTS/SLTS guidelines
		Print revised CLTS/SLTS guidelines for use by HSAs
OUTPUT 3.4	Output Indicator 3.4.1	Activity 3.4.1
Capacity strengthened for coordinating and delivering trachoma and FE messages and activities	# of health workers or health volunteers recieving training on trachoma and WASH related topics	Conduct training of HSAs or Volunteers on Trachoma and WASH related topics
	Output Indicator 3.4.2	Activity 3.4.2
	# of organizations (gov.or non governmental) recieving training on trachoma and WASH related topics	Conduct training for governmnet and non governmental organisations on trachoma and WASH related topics
[truncated: 11 more columns]

## Sheet: Acronym list
Acronyms
BCC	Behaviour Change Communication
CHV	Community health volunteers
CLTS	Community-led total sanitation
DCT	District Coordination Team for WASH
DEM	District Education Manager
F&E / FE	Facial cleanliness & Environmental improvement
HSA	Health surveillance assistant
IP	Implementing partner
MoE	Ministry of Education
NGOs	Non-governmental organisations
NHWC	National Hand Washing Campaign
NTDs	Neglected Tropical Diseases
ODF	Open defecation-free
SLTS	School-led total sanitation
TF	Trachomatous follicular inflammation
UIG	Ultimate intervention goal
VHC	Village health committees
WASH	Water, Sanitation and Hygiene
