# Supplementary material for: Evaluation of facial cleanliness and environmental improvement activities: Lessons learned from Malawi, Tanzania, and Uganda
Source: PLoS Negl Trop Dis. 2021 Nov 29;15(11):e0009962. doi: 10.1371/journal.pntd.0009962 (PMC8659352; doi:10.1371/journal.pntd.0009962)
Supplement: S3 Table — (XLS) [file pntd.0009962.s004.xls]

## Sheet: Logic Framework
END GOAL Ultimate Outcome	OUTCOMES			Indicators		Indicator Definition	Responsible organisation
Reduced blinding trachoma prevalence to less than 5% from the current levels in the trachoma endemic districts				0a	(DFID) % (Target no.) of targeted districts that have reached elimination targets by achieving their UIGs (TT < 0.1%, TF < 5%)	TF prevalence among children between age of 1-9years
	1	Increased Knowledge and awareness of Trachoma among community members		1a	% of respondents who know 1 or more symptoms of trachoma
				1b	% of respondents who know 1 or more ways on how trachoma disease spreads
				1c	% of respondents who know at least one measure to prevent WASH related diseases including trachoma
				1d	% of people who have seen or heard any message about Trachoma
	2	Improved personal hygiene and sanitation practices	Improved access to sanitation facilities	2a	% of schools and villages with water accessibility	% of villages with (more than 50%) of households have accesss to water source (30 minutes travel time go and return)
				2b	% of households found to have a HAND/FACE WASHING STATION. (Tippy-Tap, S/A product, Mrembo station, or other adaptive hand and face washing technology during CLTS-H follow up visit)	Disaggregate by type of station
				2c	% of households or schools with presence of a functioning improved latrine	-Drop hole cover -Not soiled - Latrine is emptied -Should provide enough privacy & safety (superstructure; roof, door)
			Increased knowledge about hygiene and sanitation	2d	% of caretakers with knowledge of critical times for hand and face washing	Five critical times for hand washing and two critical times for face washing (Morning and evening)
				2e	% of respondents in CLTS-H follow up visits who can identify 1 or more health benefit of having a clean face
			Improved personal hygiene	2f	% of children with clean faces (free of dirt and/or nasal and occular discharge) among all children in or near their home	Age group of 0-9 years Age group of 9-15 years
				2g	% of adults/respondents with clean faces (free of dirt and/or nasal and occular discharge) among all adults in or near their home	Age group of 16 years and above
	3	Increased environmental cleanliness		3a	% of villages and schools in project areas certified (acc. to national standards) as ODF	% HH & Schools free of human feces % HH & Schools free of animal feces
				3b	% of schools where compound is well swept and where garbage pits are available
	4	Increased involvement of all stakeholders in fighting Trachoma disease		4a	# of existing government WASH strategies/framework incorporating face washing and trachoma messaging/components	Stakeholders adopting face washing activities into their WASH programs due to advocacy strategies

## Sheet: Activities Plan
END GOAL Ultimate Outcome	OUTCOMES			OUTPUTS		Activity Indicators		Data collection method and tools	Means of verification	Frequency	Responsible Person
Reduced blinding trachoma prevalence to less than 5% from the current levels in the trachoma endemic districts	1	Increased Knowledge and awareness of Trachoma among community members		1.1	Promotion and sensitization of hygiene and sanitation behaviour change to prevent trachoma	1.1a	# community sensitization campaigns /meetings held (dramas, ngomas, open days etc) performed	Obervation checklist, monitoring forms	Activity report, Quartely report	Monthly/Quarterly
						1.1b	# of IEC materials procured, designed and developed
						1.1c	# of School Health Clubs that have been established and that provide hygiene promotion and education	Interview schedules, observation checklist, monitoring forms	Field visit, Activity report, Quartely report	Monthly/Quarterly
						1.1d	# of School Health Clubs that have been activated and that provide hygiene promotion and education	Interview schedules, monitoring forms	Activity report, Quartely report	Monthly/Quarterly
						1.1e	# schools where SLTS is triggered	Interview schedules, monitoring forms	Activity report, Quartely report	Monthly/Quarterly
								Interview schedules, monitoring forms	Activity report, Quartely report	Monthly/Quarterly
						1.1f	# school currucula that include WASH	Interview schedules, content analysis checklist	Activity report, Quartely report	Monthly/Quarterly
						1.1g	# stakeholders that have been trained	Interview schedules, monitoring forms	Activity report, Quartely report	Monthly/Quarterly
	2	Improved personal hygiene and sanitation practices	Improved access to sanitation facilities	2.1	Face/hand washing facilities at HH/schools in place	2.1a	# of HH and schools with hand/face washing facilities present in or all near sanitation facilities.	Monitoring visit-observation checklist, monitoring logbook	Monitoring visit report, Quartely report,	Quartely	CHCs, M&E Officer, program officer
						2.1b	# of HH and schools with hand/face washing facilities with soap
						2.1c	# of HH and schools with hand/face washing facilities with water
				2.2	HH decides to select preferred face washing technology	2.2a	# of face washing facilities technologies at HHs including Tippy taps, Uso safi and mrembo station
			Increased knowledge about hygiene and sanitation			2d	% of caretakers with knowledge of critical times for hand and face washing	Baseline survey and endline survey	baseline and endline evaluation reports	Baseline and endline of the project	M&E officer, program officer
						2e	% of respondents in CLTS-H follow up visits who can identify 1 or more health benefit of having a clean face	Monitoring visit forms	Monitoring visit forms report	Quartely	M&E officer
			Improved personal hygiene			2f	% of children with clean faces (free of dirt and/or nasal and occular discharge) among all children in or near their home	Baseline survey-monitoring visit-observation checklist	Monitoring visit report, Quartely report, Baseline survey report	Quartely	M&E officer, program officer
						2g	% of adults/respondents with clean faces (free of dirt and/or nasal and occular discharge) among all adults in or near their home	Baseline survey-monitoring visit-observation checklist	Monitoring visit report, Quartely report, Baseline survey report	Quartely	M&E officer, program officer
	3	Increased environmental cleanliness		3.1	Households free of human and animal faeces	3.1a	% of households and schools free of human and animal faeces	Monitoring log-book,	Monitoring visit report	Quartely	M&E officer, program officer
	4	Increased involvement of all stakeholders in fighting Trachoma disease		Government WASH strategies/frameworks integrate face washing for Trachoma prevention		4a	# of existing government WASH strategies/framework incorporating face washing and trachoma messaging/components	Minutes of the meeting	meeting report	Semi annualy	Program Officer
				4.1	All stakeholders and partners advocated to integrated face washing and trachoma in their programmes	4.1a	# of organizations (gov.or non governmental) involved in trachoma and F&E related topics	Minutes of the meeting	meeting report	Quartely	Program Officer
						4.1b	# of MoUs that have been developed and signed		Activity report, Quartely report	Quartely
				4.2	National and District-level NTD taskforces and WASH Sector coordination groups	4.2a	# of District-level NTD taskforces and WASH Sector coordination groups activated where there is mutual representation of WASH and NTDs	Minutes of the meeting	Minutes of the meeting	Contiously	Program Officer
				4.3	Capacity strengthened for coordinating and delivering trachoma and FE messages and activities	4.3a	# of ward level officers/natural leaders and HCs trained on sanitation and hygiene (CLTS-H)	Training report	Training report	Once in Quarter 2
						4.3b	# of district level officers trained on sanitation and hygiene (CLTS-H)	Training report	Training report	Once in Quarter 2	Program Officer
				4.4	Triggering meetings and follow-up is conducted in selected villages	4.4a	# of villages CLTS-H is triggered	Monitoring visits forms	Triggering meeting reports, Monthly report, Quartely report	Monthly/Quarterly	CHC's, project officer
						4.4b	# of triggered schools and villages followed up on Uptaking WASH activities	Obsevartion checklist	Supervision report	Once after triggering	CHC's, M&E officer

## Sheet: Acronym list
Acronyms
CHC	Community health centre
CLTS-H	Community-led total sanitation and hygiene
DFID	Department for International Development (UK)
F&E	Facial cleanliness and Environmental improvement
HC	Health centres
HH	Household
IEC	Information, education and communication
MoU	Memorandum of Understanding
M&E	Monitoring and evaluation
NTDs	Neglected Tropical Diseases
ODF	Open defectation-free
SLTS	School-led total sanitation
TF	Trachomatous follicular infection
TT	Trachomatous trichiasis
UIG	Ultimate intervention goal
WASH	Water, Sanitation and Hygiene
