# Supplementary material for: Evaluation of facial cleanliness and environmental improvement activities: Lessons learned from Malawi, Tanzania, and Uganda
Source: PLoS Negl Trop Dis. 2021 Nov 29;15(11):e0009962. doi: 10.1371/journal.pntd.0009962 (PMC8659352; doi:10.1371/journal.pntd.0009962)
Supplement: S7 Table — (XLSX) [file pntd.0009962.s008.xlsx]

## Sheet: Assignment Sheet
	Household Assignment Sheet and Tracker: Research Assistants should complete one every day
	Research Assistant Code:
	Date:		District:					Village:
		Household Number	Description/Notes	HH Reached	Care Giver (15+) Present	Child under 9	HH Consent	Status	Form Sent
	1			yes no	yes no	yes no	yes no	completed replaced	yes no n/a
	2			yes no	yes no	yes no	yes no	completed replaced	yes no n/a
	3			yes no	yes no	yes no	yes no	completed replaced	yes no n/a
	4			yes no	yes no	yes no	yes no	completed replaced	yes no n/a
	5			yes no	yes no	yes no	yes no	completed replaced	yes no n/a
	6			yes no	yes no	yes no	yes no	completed replaced	yes no n/a
	7			yes no	yes no	yes no	yes no	completed replaced	yes no n/a
	8			yes no	yes no	yes no	yes no	completed replaced	yes no n/a
	9			yes no	yes no	yes no	yes no	completed replaced	yes no n/a
	10			yes no	yes no	yes no	yes no	completed replaced	yes no n/a
	11			yes no	yes no	yes no	yes no	completed replaced	yes no n/a
	12			yes no	yes no	yes no	yes no	completed replaced	yes no n/a
	13			yes no	yes no	yes no	yes no	completed replaced	yes no n/a
	14			yes no	yes no	yes no	yes no	completed replaced	yes no n/a
	15			yes no	yes no	yes no	yes no	completed replaced	yes no n/a
	16			yes no	yes no	yes no	yes no	completed replaced	yes no n/a
	17	replacement			yes no	yes no	yes no	completed replaced	yes no n/a
	18	replacement			yes no	yes no	yes no	completed replaced	yes no n/a
	19	replacement			yes no	yes no	yes no	completed replaced	yes no n/a
		Total Completed
		Total Replacements
		Research Assistant Signature					Give this form to your supervisor each day.

## Sheet: Supervisor Sheet_village
	Supervisor should be responsible for a village. Assign households using 'assignment sheets' and distribute to research assistants. Collect completed and signed assignment sheets. Use assignment sheets to complete Supervisor sheet for village. Count consent forms. Sign supervisor sheet and keep together with consents. Complete one Supervisor sheet per village
	District
	Village
		Name	# HHs Assigned	# HH Completed	# HH replaced	# Sent	# Consent Forms COUNT THEM
	Enumerator 1
	Enumerator 2
	Enumerator 3
	Enumerator 4
	Total
	Supervisor Name
	Supervisor Signature					Date

## Sheet: Supervisor Sheet_School
		Superviser Tracker: Schools
	District	School	Assigned RA 1	Assigned RA 2	Status	Consent	Observation	School (HT) interview	# children interviewed
					Completed Replaced	yes No	yes No	yes No
					Completed Replaced	yes No	yes No	yes No
					Completed Replaced	yes No	yes No	yes No
					Completed Replaced	yes No	yes No	yes No
					Completed Replaced	yes No	yes No	yes No
					Completed Replaced	yes No	yes No	yes No
					Completed Replaced	yes No	yes No	yes No
					Completed Replaced	yes No	yes No	yes No
					Completed Replaced	yes No	yes No	yes No
					Completed Replaced	yes No	yes No	yes No
					Completed Replaced	yes No	yes No	yes No
					Completed Replaced	yes No	yes No	yes No
					Completed Replaced	yes No	yes No	yes No
					Completed Replaced	yes No	yes No	yes No
					Completed Replaced	yes No	yes No	yes No
					Completed Replaced	yes No	yes No	yes No
					Completed Replaced	yes No	yes No	yes No
					Completed Replaced	yes No	yes No	yes No
					Completed Replaced	yes No	yes No	yes No
		Superviser Name
		Signature			Date
